# Supplementary material for: Screening and Identification of Protease-Producing Microorganisms in the Gut of Gryllotalpa orientalis (Orthoptera: Gryllotalpidae)
Source: Insects. 2024 Aug 21;15(8):629. doi: 10.3390/insects15080629 (PMC11354742; doi:10.3390/insects15080629)
Supplement: Supplementary file 1 [file insects-15-00629-s001.zip]

Archive with 1 entries (1 files):
- insects-3141971-supplementary.pdf
